# Supplementary material for: Video reconstruction from a single motion blurred image using learned dynamic phase coding
Source: Sci Rep. 2023 Aug 21;13:13625. doi: 10.1038/s41598-023-40297-0 (PMC10442388; doi:10.1038/s41598-023-40297-0)
Supplement: Supplementary file 2 — Supplementary Information 2. [file 41598_2023_40297_MOESM2_ESM.zip]

Archive with 28 entries (25 files):
- frame-interpolation video results/
- frame-interpolation video results/readme.txt
- frame-interpolation video results/rot10_1.mp4
- frame-interpolation video results/rot15_2.mp4
- frame-interpolation video results/rot20_2.mp4
- frame-interpolation video results/simulation scene2.mp4
- frame-interpolation video results/simulation scene5.mp4
- image-to-video demo code/
- image-to-video demo code/ablation_nets.py
- image-to-video demo code/car.png
- image-to-video demo code/car2.png
- image-to-video demo code/clock.png
- image-to-video demo code/final_weights.pt
- image-to-video demo code/generic_blocks.py
- image-to-video demo code/learned_psi_vector.txt
- image-to-video demo code/out1.png
- image-to-video demo code/out2.png
- image-to-video demo code/README.txt
- image-to-video demo code/requirements_env.txt
- image-to-video demo code/rotcar_demo.png
- image-to-video demo code/run_demo.py
- image-to-video demo code/title_demo.png
- image-to-video results/
- image-to-video results/car2_vid.mp4
- image-to-video results/out1_vid.mp4
- image-to-video results/out2_vid.mp4
- image-to-video results/title_demo_vid.mp4
- readme.txt
