# Supplementary material for: Video reconstruction from a single motion blurred image using learned dynamic phase coding
Source: Sci Rep. 2023 Aug 21;13:13625. doi: 10.1038/s41598-023-40297-0 (PMC10442388; doi:10.1038/s41598-023-40297-0)
Supplement: Supplementary file 2 — Supplementary Information 2. [file 41598_2023_40297_MOESM2_ESM.zip › frame-interpolation video results/readme.txt]

Video frame interpolation results:
We captured a rotated image using our prototype camera, with 3 speeds: 10, 15, and 20 (the filenames).
Left: coded blurred frames captured
Right: sharp interpolated frames as reconstructed from our model.
