# Supplementary material for: Video reconstruction from a single motion blurred image using learned dynamic phase coding
Source: Sci Rep. 2023 Aug 21;13:13625. doi: 10.1038/s41598-023-40297-0 (PMC10442388; doi:10.1038/s41598-023-40297-0)
Supplement: Supplementary file 2 — Supplementary Information 2. [file 41598_2023_40297_MOESM2_ESM.zip › image-to-video demo code/learned_psi_vector.txt]

[-0.39961585,-0.6275852,-0.69888276,-0.748615,-0.7798993,-0.7982038,-0.8080845,-0.8167191,-0.8416291,-0.83021164,-0.8280363,-0.814479,-0.7842101,-0.73717105,-0.66815746,-0.5762336,-0.31371012,0.26966098,0.6768122,1.1437211,1.6345417,2.0919592,2.4708729,2.7618754,3.2424355,3.487254,3.6014855,3.7104352,3.8035657,3.8750522,3.921372,3.954418,4.0574236,4.141828,4.2206273,4.3062277,4.3842826,4.4396605,4.4724402,4.4948907,4.57572,4.73386,4.8969135,5.124909,5.44307,5.8461914,6.3357925,6.9839325,8.972825]
