# Supplementary material for: Video reconstruction from a single motion blurred image using learned dynamic phase coding
Source: Sci Rep. 2023 Aug 21;13:13625. doi: 10.1038/s41598-023-40297-0 (PMC10442388; doi:10.1038/s41598-023-40297-0)
Supplement: Supplementary file 2 — Supplementary Information 2. [file 41598_2023_40297_MOESM2_ESM.zip › image-to-video demo code/README.txt]

1) install the requirements.txt on python 3.6 enviroment

2) To generate video frames, run the command:

python run_demo.py --lf [weights_file_path] -t [num_samples(frames)] --imgpath [path_to_img] --batch_size [BS]

--lf = (load file) path to weights .pt file (defaoult: final_weights.pt )
-t = how many frames to generate from a single image. default 25
--batch_size = default 2
--imgpath = path_to_img, 

if provided weights file (final_weights.pt) is located in the current (code) directory, you can use the "--lf" default value
Example:
python run_demo.py -t 35 --imgpath car.png
