# Supplementary material for: Video reconstruction from a single motion blurred image using learned dynamic phase coding
Source: Sci Rep. 2023 Aug 21;13:13625. doi: 10.1038/s41598-023-40297-0 (PMC10442388; doi:10.1038/s41598-023-40297-0)
Supplement: Supplementary file 2 — Supplementary Information 2. [file 41598_2023_40297_MOESM2_ESM.zip › image-to-video demo code/requirements_env.txt]

absl-py==0.12.0
cached-property==1.5.2
cachetools==4.2.2
certifi==2021.5.30
chardet==4.0.0
cycler==0.10.0
dataclasses==0.8
google-auth==1.31.0
google-auth-oauthlib==0.4.4
grpcio==1.38.0
h5py==3.1.0
idna==2.10
importlib-metadata==4.5.0
kiwisolver==1.3.1
lpips==0.1.4
Markdown==3.3.4
matplotlib==3.3.4
numpy==1.19.5
oauthlib==3.1.1
opencv-python==4.5.2.54
Pillow==8.2.0
protobuf==3.17.3
pyasn1==0.4.8
pyasn1-modules==0.2.8
pyparsing==2.4.7
python-dateutil==2.8.1
PyWavelets==1.1.1
PyYAML==5.4.1
requests==2.25.1
requests-oauthlib==1.3.0
rsa==4.7.2
scipy==1.1.0
six==1.16.0
tensorboard==2.5.0
tensorboard-data-server==0.6.1
tensorboard-plugin-wit==1.8.0
torch==1.9.0
torchvision==0.10.0
tqdm==4.60.0
typing-extensions==3.10.0.0
urllib3==1.26.5
Werkzeug==2.0.1
zipp==3.4.1
