# Supplementary material for: Video reconstruction from a single motion blurred image using learned dynamic phase coding
Source: Sci Rep. 2023 Aug 21;13:13625. doi: 10.1038/s41598-023-40297-0 (PMC10442388; doi:10.1038/s41598-023-40297-0)
Supplement: Supplementary file 2 — Supplementary Information 2. [file 41598_2023_40297_MOESM2_ESM.zip › readme.txt]

The supplementary material containes:
1. Demo code for the image-to-vido model with example images to process.
2. Video results of the image-to-vido model.
3. Video results of the video frame interpolation model (for different speeds of motions).
